# Supplementary material for: Genomic population structure of Striped Bass (Morone saxatilis) from the Gulf of St. Lawrence to Cape Fear River
Source: Evol Appl. 2020 May 29;13(6):1468–86. doi: 10.1111/eva.12990 (PMC7359840; doi:10.1111/eva.12990)
Supplement: Supplementary file 2 — Table S1 [file EVA-13-1468-s002.xlsx]

## Sheet: Sheet2
0.8
Location	#	# Assigned	# Inc. Assigned	# Not Assigned	"Incorrect" assignments
Miramichi River	19	18	1	0	Assigned to Mira
Mira River	22	1	20	1	18 Miramichi, 1 Nanticoke, 1 Potomac
Shubenacadie River	33	33	0	0
Saint John River	32	29	2	1	2 Delaware
Kennebec River	16	3	11	2	2 Delaware | 9 Hudson
Hudson River	55	52	3	0	2 Choptank | 1 Roanoke
Delaware River	57	29	16	12	4 Choptank | 2 U CHPK | 1 James | 3 Nanticoke | 3 Potomac | 3 Rappahannock
Upper Chesapeake Bay	27	2	21	4	1 Choptank | 14 Delaware | 3 Nanticoke | 1 Potomac | 2 Rappahannock
Potomac River	33	2	22	9	1 Nanticoke | 5 James | 1 Hudson | 1 U CHPK | 14 Delaware
Rappahannock River	32	2	25	5	4 Choptank | 1 U CHPK | 12 Delaware | 2 James | 4 Nanticoke | 2 Potomac
James River	33	12	12	9	1 U CHPK | 7 Delaware | 4 Potomac
Choptank River	33	8	19	6	11 Delaware | 6 Nanticoke | 1 Potomac | 1 Rappahannock
Nanticoke River	33	11	16	6	9 Choptank | 6 Delaware | 1 Rappahannock
Roanoke River	30	29	1	0	1 Delaware
Cape Fear River	22	8	13	1	13 Roanoke
		0.501048	0.266129
		0.8826	0.794355
